# Supplementary material for: The role of disease-associated short tandem repeats in amyotrophic lateral sclerosis
Source: Brain Commun. 2025 Dec 9;7(6):fcaf482. doi: 10.1093/braincomms/fcaf482 (PMC12715773; doi:10.1093/braincomms/fcaf482)
Supplement: fcaf482_Supplementary_Data [file fcaf482_supplementary_data.zip]

Archive with 2 entries (2 files):
- Supplementary_material.docx
- Supplementary_Table_1.xlsx
