# Supplementary material for: The role of disease-associated short tandem repeats in amyotrophic lateral sclerosis
Source: Brain Commun. 2025 Dec 9;7(6):fcaf482. doi: 10.1093/braincomms/fcaf482 (PMC12715773; doi:10.1093/braincomms/fcaf482)
Supplement: fcaf482_Supplementary_Data [file fcaf482_supplementary_data.zip › Supplementary_Table_1.xlsx]

## Sheet: disease-related STRs
Gene	Disease abbreviation	Disease description	Genomic start position b38	Motif in STR tool	Motif in gene when transcribed	Orientation gene in reference	Aminoacid	Genetic annotation	Inheritance	Intermediate threshold	Expanded threshold	Type of failed genotyping	References
AFF2	FRAXE	Fragile X site E mental retardation	chrX:148500631	(GCC)*TGTGCA(GCC)*	CCG	forward		5'UTR	XR	61	201	a	Knight SJL, Flannery AV, Hirst MC, et al. Trinucleotide repeat amplification and hypermethylation of a CpG island in FRAXE mental retardation. Cell. 1993;74(1):127-134. doi:10.1016/0092-8674(93)90300-F
AR	SBMA	Spinal and bulbar muscular atrophy	chrX:67545316	GCA	CAG	forward	glutamine	exon	XR	35	38		Spada ARL, Wilson EM, Lubahn DB, Harding AE, Fischbeck KH. Androgen receptor gene mutations in X-linked spinal and bulbar muscular atrophy. Nature. 1991;352(6330):77-79. doi:10.1038/352077a0
ARX_EIEE	EIEE	Early infantile epileptic encephalopathy	chrX:25013655	CGC	GCG	reverse	alanine	exon	XR		17		Strømme P, Mangelsdorf ME, Shaw MA, et al. Mutations in the human ortholog of Aristaless cause X-linked mental retardation and epilepsy. Nat Genet. 2002;30(4):441-445. doi:10.1038/ng862; Wallace SE, Bean LJ. Resources for Genetics Professionals - Genetic Disorders Caused by Nucleotide Repeat Expansions and Contractions. In: GeneReviews® [Internet]. University of Washington, Seattle; 2022. https:/…
ARX_PRTS	PRTS	Partington syndrome	chrX:25013529	SGC	GCC	reverse	alanine	exon	XR		20		Strømme P, Mangelsdorf ME, Shaw MA, et al. Mutations in the human ortholog of Aristaless cause X-linked mental retardation and epilepsy. Nat Genet. 2002;30(4):441-445. doi:10.1038/ng862; Wallace SE, Bean LJ. Resources for Genetics Professionals - Genetic Disorders Caused by Nucleotide Repeat Expansions and Contractions. In: GeneReviews® [Internet]. University of Washington, Seattle; 2022. https:/…
ATN1	DRPLA	Dentatorubral-pallidoluysian atrophy	chr12:6936716	CAG	CAG	forward	glutamine	exon	AD	36	48		Wallace SE, Bean LJ. Resources for Genetics Professionals — Genetic Disorders Caused by Nucleotide Repeat Expansions and Contractions. In: GeneReviews® [Internet]. University of Washington, Seattle; 2022. https://www.ncbi.nlm.nih.gov/books/NBK535148/
ATXN1	SCA1	Spinocerebellar ataxia 1	chr6:16327633	TGC	CAG	reverse	glutamine	exon	AD	33	39		Rüb U, Schöls L, Paulson H, et al. Clinical features, neurogenetics and neuropathology of the polyglutamine spinocerebellar ataxias type 1, 2, 3, 6 and 7. Progress in Neurobiology. 2013;104:38-66. doi:10.1016/j.pneurobio.2013.01.001; Tazelaar GHP, Boeynaems S, De Decker M, et al. ATXN1 repeat expansions confer risk for amyotrophic lateral sclerosis and contribute to TDP-43 mislocalization. Brain …
ATXN2	SCA2	Spinocerebellar ataxia 2	chr12:111598949	GCT	CAG	reverse	glutamine	exon	AD	29	33		Elden AC, Kim HJ, Hart MP, et al. Ataxin-2 intermediate-length polyglutamine expansions are associated with increased risk for ALS. Nature. 2010;466(7310):1069-1075. doi:10.1038/nature09320; Neuenschwander AG, Thai KK, Figueroa KP, Pulst SM. Amyotrophic Lateral Sclerosis Risk for Spinocerebellar Ataxia Type 2 ATXN2 CAG Repeat Alleles: A Meta-analysis. JAMA Neurology. 2014;71(12):1529-1534. doi:10…
ATXN3	SCA3	Spinocerebellar ataxia 3	chr14:92071009	GCT	CAG	reverse	glutamine	exon	AD	45	60		Wallace SE, Bean LJ. Resources for Genetics Professionals — Genetic Disorders Caused by Nucleotide Repeat Expansions and Contractions. In: GeneReviews® [Internet]. University of Washington, Seattle; 2022. https://www.ncbi.nlm.nih.gov/books/NBK535148/
ATXN7	SCA7	Spinocerebellar ataxia 7	chr3:63912684	(GCA)*(GCC)+	CAG	forward	glutamine	exon	AD	34	37		Tang H, Kirkness EF, Lippert C, et al. Profiling of Short-Tandem-Repeat Disease Alleles in 12,632 Human Whole Genomes. The American Journal of Human Genetics. 2017;101(5):700-715. doi:10.1016/j.ajhg.2017.09.013; Wallace SE, Bean LJ. Resources for Genetics Professionals — Genetic Disorders Caused by Nucleotide Repeat Expansions and Contractions. In: GeneReviews® [Internet]. University of Washingto…
ATXN8	SCA8	Spinocerebellar ataxia 8	chr13:70139383	(CTA)*(CTG)*	(CTA)(CTG):(CAG)(TAG)	forward:reverse	:glutamine	3'UTR:exon	AD	51	80		Tang H, Kirkness EF, Lippert C, et al. Profiling of Short-Tandem-Repeat Disease Alleles in 12,632 Human Whole Genomes. The American Journal of Human Genetics. 2017;101(5):700-715. doi:10.1016/j.ajhg.2017.09.013; Wallace SE, Bean LJ. Resources for Genetics Professionals — Genetic Disorders Caused by Nucleotide Repeat Expansions and Contractions. In: GeneReviews® [Internet]. University of Washingto…
ATXN10	SCA10	Spinocerebellar ataxia 10	chr22:45795354	ATTCT	ATTCT	forward		intron	AD	33	280		Tang H, Kirkness EF, Lippert C, et al. Profiling of Short-Tandem-Repeat Disease Alleles in 12,632 Human Whole Genomes. The American Journal of Human Genetics. 2017;101(5):700-715. doi:10.1016/j.ajhg.2017.09.013; Wallace SE, Bean LJ. Resources for Genetics Professionals — Genetic Disorders Caused by Nucleotide Repeat Expansions and Contractions. In: GeneReviews® [Internet]. University of Washingto…
BEAN1	SCA31	Spinocerebellar ataxia 31	chr16:66490398	TAAAA	TGGAA	forward		intron	AD		500	b	Sato N, Amino T, Kobayashi K, et al. Spinocerebellar Ataxia Type 31 Is Associated with “Inserted” Penta-Nucleotide Repeats Containing (TGGAA)n. The American Journal of Human Genetics. 2009;85(5):544-557. doi:10.1016/j.ajhg.2009.09.019
C9ORF72	ALS, FTD	Amyotrophic lateral sclerosis, Frontotemporal dementia	chr9:27573528	GGCCCC	GGGGCC	reverse		intron	AD	24	30		Dolzhenko E, Vugt JJFA van, Shaw RJ, et al. Detection of long repeat expansions from PCR-free whole-genome sequence data. Genome Res. 2017;27(11):1895-1903. doi:10.1101/gr.225672.117; Wallace SE, Bean LJ. Resources for Genetics Professionals — Genetic Disorders Caused by Nucleotide Repeat Expansions and Contractions. In: GeneReviews® [Internet]. University of Washington, Seattle; 2022. https://ww…
CACNA1A	SCA6	Spinocerebellar ataxia 6	chr19:13207858	CTG	CAG	reverse	glutamine	exon	AD	19	20		Tang H, Kirkness EF, Lippert C, et al. Profiling of Short-Tandem-Repeat Disease Alleles in 12,632 Human Whole Genomes. The American Journal of Human Genetics. 2017;101(5):700-715. doi:10.1016/j.ajhg.2017.09.013; Wallace SE, Bean LJ. Resources for Genetics Professionals — Genetic Disorders Caused by Nucleotide Repeat Expansions and Contractions. In: GeneReviews® [Internet]. University of Washingto…
CBL	FRA11B	Jacobsen syndrome	chr11:119206289	CGG	CGG	forward		5'UTR	AD		100		Jones C, Penny L, Mattina T, et al. Association of a chromosome deletion syndrome with a fragile site within the proto-oncogene CBL2. Nature. 1995;376(6536):145-149. doi:10.1038/376145a0
CNBP	DM2	Myotonic dystrophy 2	chr3:129172576	(CAGG)*(CAGA)*(CA)*	CCTG	reverse		intron	AD	27	75	c, d	Kamsteeg EJ, Kress W, Catalli C, et al. Best practice guidelines and recommendations on the molecular diagnosis of myotonic dystrophy types 1 and 2. Eur J Hum Genet. 2012;20(12):1203-1208. doi:10.1038/ejhg.2012.108; Wallace SE, Bean LJ. Resources for Genetics Professionals — Genetic Disorders Caused by Nucleotide Repeat Expansions and Contractions. In: GeneReviews® [Internet]. University of Washi…
CSTB	ULD	Unverricht-Lundborg disease	chr21:43776443	CGCGGGGCGGGG	CCCCGCCCCGCG	reverse		promoter	AR	4	30		Wallace SE, Bean LJ. Resources for Genetics Professionals — Genetic Disorders Caused by Nucleotide Repeat Expansions and Contractions. In: GeneReviews® [Internet]. University of Washington, Seattle; 2022. https://www.ncbi.nlm.nih.gov/books/NBK535148/
DAB1	SCA37	Spinocerebellar ataxia 37	chr1:57367043	AAAAT	ATTTC	reverse		intron	AD				Seixas AI, Loureiro JR, Costa C, et al. A Pentanucleotide ATTTC Repeat Insertion in the Non-coding Region of DAB1, Mapping to SCA37, Causes Spinocerebellar Ataxia. The American Journal of Human Genetics. 2017;101(1):87-103. doi:10.1016/j.ajhg.2017.06.007; Loureiro JR, Oliveira CL, Mota C, et al. Mutational mechanism for DAB1 (ATTTC)n insertion in SCA37: ATTTT repeat lengthening and nucleotide sub…
DMPK	DM1	Myotonic dystrophy 1	chr19:45770204	CAG	CTG	reverse		3'UTR	AD	35	50		Kamsteeg EJ, Kress W, Catalli C, et al. Best practice guidelines and recommendations on the molecular diagnosis of myotonic dystrophy types 1 and 2. Eur J Hum Genet. 2012;20(12):1203-1208. doi:10.1038/ejhg.2012.108; Wallace SE, Bean LJ. Resources for Genetics Professionals — Genetic Disorders Caused by Nucleotide Repeat Expansions and Contractions. In: GeneReviews® [Internet]. University of Washi…
FMR1	FXTAS, FXS	Fragile X tremor/ataxia syndrome, Fragile X syndrome	chrX:147912050	CGG	CGG	forward		5'UTR	XD	55	200	a	Tang H, Kirkness EF, Lippert C, et al. Profiling of Short-Tandem-Repeat Disease Alleles in 12,632 Human Whole Genomes. The American Journal of Human Genetics. 2017;101(5):700-715. doi:10.1016/j.ajhg.2017.09.013; Wallace SE, Bean LJ. Resources for Genetics Professionals — Genetic Disorders Caused by Nucleotide Repeat Expansions and Contractions. In: GeneReviews® [Internet]. University of Washingto…
FXN	FRDA	Friedreich's ataxia	chr9:69037286	(A)*(GAA)*	GAA	forward		intron	AR	35	66		Tang H, Kirkness EF, Lippert C, et al. Profiling of Short-Tandem-Repeat Disease Alleles in 12,632 Human Whole Genomes. The American Journal of Human Genetics. 2017;101(5):700-715. doi:10.1016/j.ajhg.2017.09.013; Wallace SE, Bean LJ. Resources for Genetics Professionals — Genetic Disorders Caused by Nucleotide Repeat Expansions and Contractions. In: GeneReviews® [Internet]. University of Washingto…
GIPC1	OPDM2	Oculopharyngodistal myopathy type 2	chr19:14496041	CCG	CGG	reverse		5'UTR	AD	32	73		Wallace SE, Bean LJ. Resources for Genetics Professionals — Genetic Disorders Caused by Nucleotide Repeat Expansions and Contractions. In: GeneReviews® [Internet]. University of Washington, Seattle; 2022. https://www.ncbi.nlm.nih.gov/books/NBK535148/
GLS	GD	Glutaminase deficiency	chr2:190880872	GCA	CAG	forward		5'UTR	AR	38	600		Wallace SE, Bean LJ. Resources for Genetics Professionals — Genetic Disorders Caused by Nucleotide Repeat Expansions and Contractions. In: GeneReviews® [Internet]. University of Washington, Seattle; 2022. https://www.ncbi.nlm.nih.gov/books/NBK535148/
HTT	HD	Huntington's disease	chr4:3074876	(CAG)*CAACAG(CCG)*	CAG	forward	glutamine, proline	exon	AD	27	40		Kay C, Collins JA, Miedzybrodzka Z, et al. Huntington disease reduced penetrance alleles occur at high frequency in the general population. Neurology. 2016;87(3):282-288. doi:10.1212/WNL.0000000000002858; Tang H, Kirkness EF, Lippert C, et al. Profiling of Short-Tandem-Repeat Disease Alleles in 12,632 Human Whole Genomes. The American Journal of Human Genetics. 2017;101(5):700-715. doi:10.1016/j.…
JPH3	HDL2	Huntington's disease-like 2	chr16:87604287	CTG	GCT	forward	alanine	3'UTR	AD	29	40		Wallace SE, Bean LJ. Resources for Genetics Professionals — Genetic Disorders Caused by Nucleotide Repeat Expansions and Contractions. In: GeneReviews® [Internet]. University of Washington, Seattle; 2022. https://www.ncbi.nlm.nih.gov/books/NBK535148/
LRP12	OPDM1	Oculopharyngodistal myopathy type 1	chr8:104588966	CCG	CGG	reverse		5'UTR	AD	45	90		Ishiura H, Shibata S, Yoshimura J, et al. Noncoding CGG repeat expansions in neuronal intranuclear inclusion disease, oculopharyngodistal myopathy and an overlapping disease. Nat Genet. 2019;51(8):1222-1232. doi:10.1038/s41588-019-0458-z; Wallace SE, Bean LJ. Resources for Genetics Professionals — Genetic Disorders Caused by Nucleotide Repeat Expansions and Contractions. In: GeneReviews® [Interne…
NIPA1	HSP6	Hereditary Spastic Paraplegia type 6	chr15:22786677	GCG	GCG	forward	alanine	exon	AD		9		Tazelaar GHP, Dekker AM, Van Vugt JJFA, et al. Association of NIPA1 repeat expansions with amyotrophic lateral sclerosis in a large international cohort. Neurobiology of Aging. 2019;74:234.e9-234.e15. doi:10.1016/j.neurobiolaging.2018.09.012
NOP56	SCA36	Spinocerebellar ataxia 36	chr20:2652733	(GGCCTG)*(CGCCTG)*	GGCCTG	forward		intron	AD		650		Tang H, Kirkness EF, Lippert C, et al. Profiling of Short-Tandem-Repeat Disease Alleles in 12,632 Human Whole Genomes. The American Journal of Human Genetics. 2017;101(5):700-715. doi:10.1016/j.ajhg.2017.09.013; Wallace SE, Bean LJ. Resources for Genetics Professionals — Genetic Disorders Caused by Nucleotide Repeat Expansions and Contractions. In: GeneReviews® [Internet]. University of Washingto…
NOTCH2NLC	NIID	Neuronal intranuclear inclusion disease	chr1:149390802	GGC	CGG	forward		5'UTR	AD	44	60	a	Sone J, Mitsuhashi S, Fujita A, et al. Long-read sequencing identifies GGC repeat expansions in NOTCH2NLC associated with neuronal intranuclear inclusion disease. Nat Genet. 2019;51(8):1215-1221. doi:10.1038/s41588-019-0459-y
PABPN1	OPMD	Oculopharyngeal muscular dystrophy	chr14:23321472	GCG	GCR	forward	alanine	exon	AD		8		Dion P, Shanmugam V, Gaspar C, et al. Transgenic expression of an expanded (GCG)13 repeat PABPN1 leads to weakness and coordination defects in mice. Neurobiology of Disease. 2005;18(3):528-536. doi:10.1016/j.nbd.2004.09.021
PHOX2B	CCHS	Central hypoventilation syndrome	chr4:41745972	GCY	GCN	reverse	alanine	exon	AD	21	24	a	Tang H, Kirkness EF, Lippert C, et al. Profiling of Short-Tandem-Repeat Disease Alleles in 12,632 Human Whole Genomes. The American Journal of Human Genetics. 2017;101(5):700-715. doi:10.1016/j.ajhg.2017.09.013; Wallace SE, Bean LJ. Resources for Genetics Professionals — Genetic Disorders Caused by Nucleotide Repeat Expansions and Contractions. In: GeneReviews® [Internet]. University of Washingto…
PPP2R2B	SCA12	Spinocerebellar ataxia 12	chr5:146878727	GCT	CAG	reverse		5'UTR	AD	33	43		Srivastava AK, Takkar A, Garg A, Faruq M. Clinical behaviour of spinocerebellar ataxia type 12 and intermediate length abnormal CAG repeats in PPP2R2B. Brain. 2017;140(1):27-36. doi:10.1093/brain/aww269
RFC1	CANVAS	Cerebellar ataxia, neuropathy and vestibular areflexia syndrome	chr4:39348424	AARRG	CCCTT	reverse		intron	AR		400		Wallace SE, Bean LJ. Resources for Genetics Professionals — Genetic Disorders Caused by Nucleotide Repeat Expansions and Contractions. In: GeneReviews® [Internet]. University of Washington, Seattle; 2022. https://www.ncbi.nlm.nih.gov/books/NBK535148/
SAMD12	FAME1	Familial adult myoclonic epilepsy 1	chr8:118366815	TAAAA	TTTCA	reverse		intron	AD		105	a	Wallace SE, Bean LJ. Resources for Genetics Professionals — Genetic Disorders Caused by Nucleotide Repeat Expansions and Contractions. In: GeneReviews® [Internet]. University of Washington, Seattle; 2022. https://www.ncbi.nlm.nih.gov/books/NBK535148/
SOX3	XLMR	X-linked mental retardation	chrX:140504317	GCN	GCN	forward	alanine	exon	XR		22	a	Tang H, Kirkness EF, Lippert C, et al. Profiling of Short-Tandem-Repeat Disease Alleles in 12,632 Human Whole Genomes. The American Journal of Human Genetics. 2017;101(5):700-715. doi:10.1016/j.ajhg.2017.09.013; Wallace SE, Bean LJ. Resources for Genetics Professionals — Genetic Disorders Caused by Nucleotide Repeat Expansions and Contractions. In: GeneReviews® [Internet]. University of Washingto…
STMN2	ALS	Amyotrophic lateral sclerosis	chr8:79641628	CA	CA	forward		intron	AR		19	a	Theunissen F, Anderton RS, Mastaglia FL, et al. Novel STMN2 Variant Linked to Amyotrophic Lateral Sclerosis Risk and Clinical Phenotype. Front Aging Neurosci. 2021;13:658226. doi:10.3389/fnagi.2021.658226
TBP	SCA17	Spinocerebellar ataxia 17	chr6:170561906	GCA	CAG	forward	glutamine	exon	AD	41	49	c	Wallace SE, Bean LJ. Resources for Genetics Professionals — Genetic Disorders Caused by Nucleotide Repeat Expansions and Contractions. In: GeneReviews® [Internet]. University of Washington, Seattle; 2022. https://www.ncbi.nlm.nih.gov/books/NBK535148/
TCF4	FECD3	Fuchs endothelial corneal dystrophy 3	chr18:55586155	(GAG)*(CAG)*	CTG	reverse		intron	AD	41	80		Wallace SE, Bean LJ. Resources for Genetics Professionals — Genetic Disorders Caused by Nucleotide Repeat Expansions and Contractions. In: GeneReviews® [Internet]. University of Washington, Seattle; 2022. https://www.ncbi.nlm.nih.gov/books/NBK535148/
ZNF713	FRA7A	Autistic spectrum disorder	chr7:55887600	GCG	CGG	forward		5'UTR	AD		450	a	Metsu S, Rainger JK, Debacker K, et al. A CGG-Repeat Expansion Mutation in ZNF713 Causes FRA7A: Association with Autistic Spectrum Disorder in two Families. HUMAN MUTATION. Published online September 2014:n/a-n/a. doi:10.1002/humu.22683
Supplementary Table 1. Description of all disease-associated STRs studied.
Intermediate and expanded ranges for each disease were carefully curated from relevant literature along with genetic annotation, inheritance, genomic position and definition in ExpansionHunter.
The types of failed genotyping that were observed from visual inspection and that caused them to be excluded from disease-association analysis: a) reads with a poor alignment to the reference, b) motif change, c) motif interruption, and d) insertion or deletion.
XR: X-linked recessive, XD: X-linked dominant, AR: Autosomal recessive, AD: autosomal dominant.
